# Supplementary material for: Identification of EGFR-Related LINC00460/mir-338-3p/MCM4 Regulatory Axis as Diagnostic and Prognostic Biomarker of Lung Adenocarcinoma Based on Comprehensive Bioinformatics Analysis and Experimental Validation
Source: Cancers (Basel). 2022 Oct 17;14(20):5073. doi: 10.3390/cancers14205073 (PMC9600278; doi:10.3390/cancers14205073)
Supplement: Supplementary file 1 [file cancers-14-05073-s001.zip]

Archive with 1 entries (1 files):
- cancers-1939101-supplementary.pdf
